# Supplementary material for: Evaluating cognitive depth of AI-generated multiple-choice questions with Bloom’s Taxonomy
Source: PLoS One. 2026 Feb 27;21(2):e0341317. doi: 10.1371/journal.pone.0341317 (PMC12948114; doi:10.1371/journal.pone.0341317)
Supplement: S1 File — (XLSX) [file pone.0341317.s002.xlsx]

## Sheet: Sheet1
Question	LLMs	Bloom's original	Score		Average
			Trang	Linh	Average
1	1	1	5	5	5
2	1	1	4	4	4
3	1	1	5	5	5
4	1	2	4	4	4
5	1	2	2	3	2.5
6	1	3	3	3	3
7	1	3	4	4	4
8	1	3	4	4	4
9	1	4	4	4	4
10	1	5	3	3	3
11	1	1	5	5	5
12	1	1	5	5	5
13	1	1	5	5	5
14	1	2	4	4	4
15	1	2	5	5	5
16	1	3	5	5	5
17	1	3	3	3	3
18	1	3	4	4	4
19	1	4	3	3	3
20	1	5	4	4	4
21	1	1	5	5	5
22	1	1	3	3	3
23	1	1	5	5	5
24	1	2	4	4	4
25	1	2	5	5	5
26	1	3	4	4	4
27	1	3	4	4	4
28	1	3	5	5	5
29	1	4	4	4	4
30	1	5	4	4	4
31	1	1	5	5	5
32	1	1	5	5	5
33	1	1	4	4	4
34	1	2	4	4	4
35	1	2	5	5	5
36	1	3	5	5	5
37	1	3	5	5	5
38	1	3	4	4	4
39	1	4	4	4	4
40	1	5	3	3	3
41	1	1	5	5	5
42	1	1	5	5	5
43	1	1	5	5	5
44	1	2	5	5	5
45	1	2	5	5	5
46	1	3	4	4	4
47	1	3	5	5	5
48	1	3	5	5	5
49	1	4	2	2	2
50	1	5	4	4	4
51	1	1	5	5	5
52	1	1	5	5	5
53	1	1	5	5	5
54	1	2	5	5	5
55	1	2	4	4	4
56	1	3	4	4	4
57	1	3	4	4	4
58	1	3	5	5	5
59	1	4	3	3	3
60	1	5	4	4	4
61	2	1	5	5	5
62	2	1	5	5	5
63	2	1	5	5	5
64	2	2	5	5	5
65	2	2	3	3	3
66	2	3	3	3	3
67	2	3	5	5	5
68	2	3	4	4	4
69	2	4	5	5	5
70	2	5	4	4	4
71	2	1	5	5	5
72	2	1	4	4	4
73	2	1	5	5	5
74	2	2	5	5	5
75	2	2	5	5	5
76	2	3	5	5	5
77	2	3	5	5	5
78	2	3	5	5	5
79	2	4	5	5	5
80	2	5	4	4	4
81	2	1	5	5	5
82	2	1	5	5	5
83	2	1	4	4	4
84	2	2	5	5	5
85	2	2	4	4	4
86	2	3	5	5	5
87	2	3	3	3	3
88	2	3	5	5	5
89	2	4	5	3	4
90	2	5	4	4	4
91	2	1	5	5	5
92	2	1	5	5	5
93	2	1	4	5	4.5
94	2	2	5	5	5
95	2	2	4	4	4
96	2	3	4	4	4
97	2	3	4	4	4
98	2	3	5	5	5
99	2	4	5	5	5
100	2	5	4	4	4
101	2	1	5	5	5
102	2	1	5	5	5
103	2	1	5	5	5
104	2	2	5	5	5
105	2	2	3	3	3
106	2	3	5	5	5
107	2	3	4	4	4
108	2	3	4	4	4
109	2	4	3	3	3
110	2	5	5	5	5
111	2	1	5	5	5
112	2	1	5	5	5
113	2	1	3	3	3
114	2	2	3	3	3
115	2	2	4	4	4
116	2	3	5	5	5
117	2	3	3	3	3
118	2	3	5	5	5
119	2	4	5	5	5
120	2	5	5	5	5
121	3	1	5	5	5
122	3	1	5	5	5
123	3	1	5	5	5
124	3	2	3	3	3
125	3	2	5	5	5
126	3	3	5	5	5			4
127	3	3	5	5	5
128	3	3	5	5	5
129	3	4	5	5	5
130	3	5	4	4	4
131	3	1	5	5	5
132	3	1	5	5	5
133	3	1	5	5	5
134	3	2	5	5	5
135	3	2	5	5	5
136	3	3	5	5	5
137	3	3	4	4	4
138	3	3	5	5	5
139	3	4	5	5	5
140	3	5	5	5	5
141	3	1	5	5	5
142	3	1	5	5	5
143	3	1	4	4	4
144	3	2	4	4	4
145	3	2	5	5	5
146	3	3	5	5	5
147	3	3	4	4	4
148	3	3	5	5	5
149	3	4	5	5	5
150	3	5	5	5	5
151	3	1	5	5	5
152	3	1	5	5	5
153	3	1	5	5	5
154	3	2	4	4	4
155	3	2	5	5	5
156	3	3	5	5	5
157	3	3	5	5	5
158	3	3	5	5	5
159	3	4	5	5	5
160	3	5	5	5	5
161	3	1	5	5	5
162	3	1	5	5	5
163	3	1	5	5	5
164	3	2	5	5	5
165	3	2	4	4	4
166	3	3	4	4	4
167	3	3	4	4	4
168	3	3	5	5	5
169	3	4	5	5	5
170	3	5	5	5	5
171	3	1	5	5	5
172	3	1	4	5	4.5
173	3	1	5	5	5
174	3	2	5	5	5
175	3	2	5	5	5
176	3	3	5	5	5
177	3	3	5	5	5
178	3	3	5	5	5
179	3	4	5	5	5
180	3	5	5	5	5
181	4	1	5	5	5
182	4	1	5	5	5
183	4	1	5	5	5
184	4	2	5	5	5
185	4	2	4	4	4
186	4	3	5	5	5
187	4	3	4	4	4
188	4	3	3	3	3
189	4	4	4	4	4
190	4	5	5	5	5
191	4	1	5	5	5
192	4	1	5	5	5
193	4	1	5	5	5
194	4	2	5	5	5
195	4	2	4	4	4
196	4	3	5	5	5
197	4	3	4	4	4
198	4	3	5	5	5
199	4	4	5	5	5
200	4	5	5	5	5
201	4	1	5	5	5
202	4	1	4	5	4.5
203	4	1	5	5	5
204	4	2	5	5	5
205	4	2	5	5	5
206	4	3	5	5	5
207	4	3	5	5	5
208	4	3	3	3	3
209	4	4	5	5	5
210	4	5	5	5	5
211	4	1	5	5	5
212	4	1	5	5	5
213	4	1	5	5	5
214	4	2	4	4	4
215	4	2	5	5	5
216	4	3	3	3	3
217	4	3	5	5	5
218	4	3	4	4	4
219	4	4	4	4	4
220	4	5	4	4	4
221	4	1	5	5	5
222	4	1	5	5	5
223	4	1	5	5	5
224	4	2	4	4	4
225	4	2	4	5	4.5
226	4	3	3	3	3
227	4	3	3	3	3
228	4	3	5	5	5
229	4	4	3	3	3
230	4	5	5	5	5
231	4	1	5	5	5
232	4	1	5	5	5
233	4	1	5	5	5
234	4	2	4	5	4.5
235	4	2	4	5	4.5
236	4	3	3	3	3
237	4	3	4	4	4
238	4	3	3	3	3
239	4	4	4	4	4
240	4	5	5	4	4.5
241	5	1	5	5	5
242	5	1	5	5	5
243	5	1	5	5	5
244	5	2	4	5	4.5
245	5	2	5	5	5
246	5	3	3	3	3
247	5	3	2	2	2
248	5	3	4	4	4
249	5	4	4	4	4
250	5	5	5	4	4.5
251	5	1	5	5	5
252	5	1	5	5	5
253	5	1	5	5	5
254	5	2	5	5	5
255	5	2	4	5	4.5
256	5	3	4	4	4
257	5	3	5	5	5
258	5	3	4	4	4
259	5	4	4	4	4
260	5	5	3	3	3
261	5	1	5	5	5
262	5	1	4	5	4.5
263	5	1	4	4	4
264	5	2	5	5	5
265	5	2	4	5	4.5
266	5	3	4	4	4
267	5	3	3	3	3
268	5	3	5	5	5
269	5	4	4	5	4.5
270	5	5	4	4	4
271	5	1	5	5	5
272	5	1	4	5	4.5
273	5	1	5	5	5
274	5	2	5	5	5
275	5	2	4	4	4
276	5	3	3	5	4
277	5	3	4	3	3.5
278	5	3	4	3	3.5
279	5	4	2	3	2.5
280	5	5	4	3	3.5
281	5	1	5	5	5
282	5	1	5	5	5
283	5	1	5	5	5
284	5	2	5	5	5
285	5	2	5	5	5
286	5	3	3	5	4
287	5	3	4	5	4.5
288	5	3	4	5	4.5
289	5	4	2	3	2.5
290	5	5	4	4	4
291	5	1	5	5	5
292	5	1	5	5	5
293	5	1	5	5	5
294	5	2	4	5	4.5
295	5	2	5	5	5
296	5	3	4	5	4.5
297	5	3	5	5	5
298	5	3	4	5	4.5
299	5	4	3	3	3
300	5	5	5	4	4.5

## Sheet: Sheet2
LLMs
1	ChatGPT-4o	1=remembering
2	Copilot Pro	2=understanding
3	Claude 4 Sonnet	3=applying
4	Grok 3	4=analysing
5	Deepseek	5=creating
